# Supplementary material for: Clinical Outcomes in Older Patients Aged over 75 Years Who Underwent Early Surgical Treatment for Pyogenic Vertebral Osteomyelitis
Source: J Clin Med. 2021 Nov 22;10(22):5451. doi: 10.3390/jcm10225451 (PMC8619355; doi:10.3390/jcm10225451)
Supplement: Supplementary file 1 [file jcm-10-05451-s001.zip]

Archive with 1 entries (1 files):
- jcm-1410735-supplementary.pdf
